# Supplementary material for: Transformation of primary sensory cortical representations from layer 4 to layer 2
Source: Nat Commun. 2022 Sep 19;13:5484. doi: 10.1038/s41467-022-33249-1 (PMC9485231; doi:10.1038/s41467-022-33249-1)
Supplement: Supplementary file 3 — Source Data [file 41467_2022_33249_MOESM3_ESM.xlsx]

## Sheet: Fig. 1g
Fig. 1g: touch trials per subvolume
ID	No touch	w1Excl	w1ProE	w1RetE	w2Excl	w2ProE	w2RetE	multiW	w1pw2r	w1rw2r	w2pw1p	w2rw1p
an279608	490	127	96	29	99	78	17	143	64	32	10	37
an280201	426	88	72	16	87	73	13	126	56	20	11	39
an283544	444	97	73	23	90	79	11	137	60	29	7	41
an284891	457	133	101	32	91	68	23	124	61	16	10	37
an284893	431	106	84	22	114	98	15	115	45	26	6	38
										s
										=

## Sheet: Fig. 2f
Fig. 2f: cells responsive to specific touch types
ID	w1p	w1r	w1p/w1r	w2p	w2r	w2p/w2r	w1p/w2p	w1p/w2r	w1r/w2p	w1r/w2r	w1p/w1r/w2p	w1p/w1r/w2r	w1p/w2p/w2r	w1r/w2p/w2r	w1p/w1r/w2p/w2r
an279608	0.0112	0.0454	0.0067	0.009	0.0289	0.0072	0.0005	0.0005	0.0007	0.0032	0.0006	0.0011	0.0005	0.0016	0.0022
an280201	0.0179	0.0351	0.0089	0.0192	0.017	0.0118	0.0008	0.0008	0.0003	0.0014	0.0004	0.001	0.0012	0.0004	0.0008
an283544	0.0115	0.0391	0.0054	0.0107	0.0124	0.0068	0.0002	0.001	0.0005	0.0011	0.0001	0.001	0.001	0.0009	0.0032
an284891	0.009	0.0166	0.0048	0.0125	0.0158	0.0079	0.0008	0.0007	0.0005	0.0005	0.0014	0.0008	0.0012	0.0002	0.0018
an284893	0.0163	0.0181	0.002	0.0047	0.0101	0.0023	0.0003	0.0019	0.0002	0.0014	0.0001	0.0014	0.0005	0.0003	0.0011
an274688	0.0121	0.0539	0.0156	0.0144	0.0169	0.0129	0.001	0.0009	0.0014	0.0028	0.001	0.0025	0.0013	0.0019	0.0058
an279029	0.0148	0.0234	0.0087	0.0077	0.0173	0.0048	0.0012	0.0005	0.0006	0.0005	0.0011	0.0005	0.0007	0.0009	0.002

## Sheet: Fig. 3b
Fig. 3b: cell type by layer
Unidirectional single-whisker
L2	L3	L4
0.0346	0.0834	0.1228
0.0511	0.0886	0.1169
0.0544	0.091	0.0591
0.0294	0.0655	0.059
0.0336	0.069	0.0499
0.1015	0.1099	0.0714
0.0327	0.0657	0.0863
Bidirectional single-whisker
L2	L3	L4
0.0182	0.0224	0.0085
0.0134	0.0262	0.0179
0.0167	0.0196	0.0046
0.0145	0.0139	0.0081
0.008	0.0037	0.0023
0.029	0.0398	0.0139
0.0133	0.0253	0.0022
Multi-whisker
L2	L3	L4
0.0138	0.0201	0.0047
0.009	0.0125	0.0021
0.0199	0.0113	0.0005
0.0097	0.0116	0.0029
0.0123	0.0073	0.0029
0.0297	0.0238	0.0017
0.0124	0.011	0.0025

## Sheet: Fig. 4
Fig 4b Fraction of neurons in responsive pool
ID	L4	L3	L2
an279608	0.173	0.183	0.105
an280201	0.214	0.175	0.092
an283544	0.264	0.284	0.256
an284891	0.147	0.106	0.099
an284893	0.131	0.116	0.076
an274688	0.232	0.258	0.177
an279029	0.1	0.111	0.067
Fig 4c, Composition of L2 responsive pool by type
ID	Non-touch	uSW	bSW	MW
an279608	0.56	0.148	0.184	0.108
an280201	0.514	0.276	0.079	0.132
an283544	0.525	0.239	0.113	0.123
an284891	0.487	0.227	0.124	0.162
an284893	0.606	0.212	0.056	0.126
an274688	0.459	0.249	0.122	0.17
an279029	0.503	0.197	0.108	0.192
Fig 4c, Composition of L3 responsive pool by type
ID	Non-touch	uSW	bSW	MW
an279608	0.484	0.279	0.106	0.131
an280201	0.481	0.306	0.131	0.082
an283544	0.537	0.285	0.105	0.074
an284891	0.488	0.3	0.109	0.103
an284893	0.557	0.284	0.038	0.12
an274688	0.501	0.229	0.138	0.131
an279029	0.477	0.278	0.117	0.128
Fig 4c, Composition of L4 responsive pool by type
ID	Non-touch	uSW	bSW	MW
an279608	0.556	0.329	0.071	0.044
an280201	0.509	0.332	0.134	0.035
an283544	0.64	0.266	0.062	0.033
an284891	0.604	0.285	0.045	0.066
an284893	0.67	0.263	0.02	0.047
an274688	0.61	0.269	0.075	0.046
an279029	0.666	0.273	0.023	0.038
Fig 4d Response probability
ID	L4	L3	L2
an279608	0.11	0.162	0.155
an280201	0.154	0.219	0.207
an283544	0.089	0.128	0.131
an284891	0.112	0.175	0.18
an284893	0.09	0.171	0.155
an274688	0.13	0.179	0.204
an279029	0.165	0.262	0.251
Fig 4e, L2 Response probability by type
ID	Non-touch	uSW	bSW	MW
an279608	0.045	0.124	0.381	0.374
an280201	0.065	0.265	0.393	0.517
an283544	0.069	0.127	0.241	0.304
an284891	0.071	0.191	0.335	0.371
an284893	0.055	0.255	0.377	0.348
an274688	0.096	0.187	0.379	0.394
an279029	0.093	0.242	0.535	0.5
Fig 4e, L3 Response probability by type
ID	Non-touch	uSW	bSW	MW
an279608	0.065	0.209	0.344	0.271
an280201	0.088	0.264	0.432	0.45
an283544	0.067	0.142	0.311	0.256
an284891	0.078	0.196	0.335	0.401
an284893	0.073	0.235	0.344	0.38
an274688	0.091	0.178	0.332	0.361
an279029	0.113	0.287	0.539	0.502
Fig 4e, L4 Response probability by type
ID	Non-touch	uSW	bSW	MW
an279608	0.068	0.153	0.198	0.184
an280201	0.085	0.191	0.288	0.283
an283544	0.059	0.136	0.178	0.152
an284891	0.067	0.163	0.264	0.207
an284893	0.061	0.144	0.141	0.14
an274688	0.09	0.175	0.25	0.211
an279029	0.127	0.228	0.28	0.332
Fig 4g Fraction of touch responses in top percentile
ID	L4	L3	L2
an279608	0.133	0.197	0.408
an280201	0.116	0.188	0.319
an283544	0.132	0.222	0.319
an284891	0.13	0.226	0.272
an284893	0.128	0.229	0.363
an274688	0.063	0.151	0.251
an279029	0.106	0.266	0.394
Fig 4h, Composition of L2 top percentile neurons by type
ID	Non-touch	uSW	bSW	MW
an279608	0.23	0.068	0.545	0.364
an280201	0	0.258	0.274	0.468
an283544	0	0.052	0.375	0.573
an284891	0	0.193	0.307	0.5
an284893	0	0.343	0.214	0.443
an274688	0	0.038	0.362	0.6
an279029	0	0.153	0.333	0.514
Fig 4h, Composition of L3 top percentile neurons by type
ID	Non-touch	uSW	bSW	MW
an279608	0	0.361	0.403	0.236
an280201	0	0.198	0.488	0.314
an283544	0	0.234	0.564	0.202
an284891	0.016	0.331	0.282	0.371
an284893	0.036	0.445	0.118	0.4
an274688	0.007	0.06	0.567	0.367
an279029	0	0.167	0.5	0.333
Fig 4h, Composition of L4 top percentile neurons by type
ID	Non-touch	uSW	bSW	MW
an279608	0.026	0.603	0.244	0.128
an280201	0	0.398	0.492	0.11
an283544	0.056	0.639	0.194	0.111
an284891	0	0.48	0.24	0.28
an284893	0.179	0.679	0.071	0.071
an274688	0.021	0.468	0.447	0.064
an279029	0.244	0.463	0.073	0.22

## Sheet: Fig. 5
Fig. 5c: decoding by layer, cell type (Area under ROC curve), strong vs. weak touch, preferred type
ID	L2 MW	L2bSW	L2 uSW	L3 MW	L3 SWb	L3 SWu	L4 MW	L4 SWb	L4 SWu
an279608	0.6768	0.7386	0.6766	0.685	0.7306	0.6926	0.6327	0.6283	0.7034
an280201	0.8485	0.6581	0.786	0.8107	0.7924	0.7966	0.7754	0.7267	0.7466
an283544	0.6747	0.804	0.7895	0.627	0.7158	0.7112	0.6622	0.6515	0.7265
an284891	0.7021	0.6608	0.6469	0.75	0.6814	0.7222	0.6915	0.7119	0.6983
an284893	0.595	0.6391	0.753	0.58	0.7406	0.7002	0.6538	NaN	0.7438
an274688	0.6272	0.6784	0.6569	0.6175	0.65	0.6875	0.5466	0.6834	0.6638
an279029	0.6237	0.673	0.6934	0.6334	0.6598	0.705	0.7398	0.6614	0.6361
Fig. 5d: decoding by layer, cell type (Area
ID	L2 MW	L2 bSW	L2 uSW	L3 MW	L3 SWb	L3 SWu	L4 MW	L4 SWb	L4 SWu
an279608	0.9256	0.7688	0.5738	0.7851	0.743	0.601	0.6889	0.6504	0.5975
an280201	1.0542	0.8083	0.6298	0.9528	0.7857	0.6217	0.7851	0.6977	0.6098
an283544	0.7547	0.7305	0.6026	0.7597	0.7189	0.6008	0.6174	0.6649	0.5926
an284891	1.0717	0.7948	0.6172	0.7878	0.7445	0.6128	0.7145	0.6898	0.6002
an284893	0.7536	0.6724	0.5894	0.75	0.7184	0.5853	0.6341	0.6425	0.5785
an274688	0.8139	0.7078	0.5987	0.7734	0.6553	0.5908	0.6964	0.6457	0.5839
an279029	0.7082	0.688	0.6036	0.7046	0.6553	0.6075	NaN	NaN	0.59
Fig. 5e: decoding by layer, cell type (area under ROC curve), W1 vs. W2
ID	L2 MW	L2 bSW	L2 uSW	L3 MW	L3 SWb	L3 SWu	L4 MW	L4 SWb	L4 SWu
an279608	0.6295	0.7786	0.6767	0.5917	0.7395	0.6007	0.5549	0.7073	0.5697
an280201	0.6182	0.7145	0.6414	0.5819	0.7684	0.6371	0.6308	0.7474	0.632
an283544	0.5607	0.7369	0.6038	0.6186	0.7115	0.6207	0.5214	0.6617	0.5801
an284891	0.601	0.7316	0.6293	0.6047	0.7771	0.6346	0.5429	0.7066	0.5934
an284893	0.7089	0.6896	0.6524	0.5855	0.7107	0.6062	0.5606	0.5461	0.5604
an274688	0.6213	0.7536	0.5939	0.5918	0.6985	0.6038	NaN	0.5411	0.5322
an279029	0.6225	0.824	0.6284	0.6345	0.8461	0.6289	0.5451	0.6709	0.5739

## Sheet: Fig. 6
Fig. 6b: correlation by layer, type for all time
ID	L2 uSW	L2 bSW	L2 MW	L3 uSW	L3 bSW	L3 MW	L4 uSW	L4 bSW	L4 MW
an279608	0.1274	0.289	0.2286	0.1261	0.2669	0.1934	0.0538	0.1408	0.0447
an280201	0.1378	0.3328	0.3164	0.155	0.337	0.2316	0.0734	0.1443	0.0983
an283544	0.1091	0.2433	0.1563	0.0991	0.1904	0.1727	0.0693	0.1158	0.069
an284891	0.0909	0.1472	0.2088	0.052	0.1168	0.1982	0.0416	0.0989	0.0969
an284893	0.1292	0.1775	0.2333	0.0754	0.1143	0.155	0.0363	0.0586	0.0446
an274688	0.1145	0.2163	0.2188	0.1292	0.2397	0.2103	0.0667	0.1216	0.0782
an279029	0.1248	0.229	0.266	0.1161	0.2479	0.2145	0.0477	0.0981	0.0924
Fig. 6c: correlation by layer, type no touch time
ID	L2 uSW	L2bSW	L2 MW	L3 uSW	L3 bSW	L3 MW	L4 uSW	L4 bSW	L4 MW
an279608	0.1027	0.2402	0.1711	0.0933	0.1906	0.1239	0.042	0.1016	0.0292
an280201	0.0853	0.1605	0.2142	0.1181	0.293	0.1776	0.055	0.1025	0.0795
an283544	0.0983	0.1743	0.1243	0.0724	0.1178	0.0912	0.0567	0.0625	0.0702
an284891	0.0401	0.0697	0.1185	0.0239	0.0513	0.1173	0.0177	0.028	0.0475
an284893	0.0747	0.1178	0.1082	0.0534	0.0655	0.0649	0.0334	0.0481	0.044
an274688	0.098	0.1321	0.1291	0.0985	0.1542	0.1366	0.0496	0.0853	0.0766
an279029	0.0843	0.1433	0.2195	0.0719	0.1441	0.1487	0.032	0.0528	0.0683

## Sheet: Fig. 7
Fig. 7d: Mean touch ensemble count
ID	L2	L3	L4
an279608	5	5	0
an280201	3	3	3
an283544	4	2	0
an284891	6	6	2
an284893	4	2	0
an274688	6	3	0
an279029	4	4	1
Fig. 7d: Mean nonT ensemble count
ID	L2	L3	L4
an279608	5	3	5
an280201	6	3	8
an283544	3	6	3
an284891	9	7	6
an284893	6	2	4
an274688	3	0	0
an279029	0	0	0
Fig. 7d: Mean touch ensemble size
ID	L2	L3	L4
an279608	9.8	13.4	0
an280201	28.667	31.6667	10
an283544	1.5	24	0
an284891	24.8333	31.5	12.5
an284893	25.75	12.5	0
an274688	24.1667	5.3333	0
an279029	12.5	16.75	5
Fig. 7d: Mean nonT ensemble size
ID	L2	L3	L4
an279608	2.8	6	6.6
an280201	7.8333	5.3333	5.625
an283544	0.3333	6.3333	7.6667
an284891	11.7778	17.2857	6.8333
an284893	13.1667	5.5	18.25
an274688	7	0	0
an279029	0	0	0
Fig. 7d: Fraction of cells in touch ensemble
ID	L2	L3	L4
an279608	0.0304	0.0527	0
an280201	0.0312	0.0535	0.011
an283544	0.0224	0.0245	0
an284891	0.0332	0.0446	0.0064
an284893	0.0293	0.0132	0
an274688	0.034	0.0111	0
an279029	0.0152	0.0228	0.0004
Fig. 7d: Fraction of cells in nonT ensemble
ID	L2	L3	L4
an279608	0.0113	0.0166	0.0177
an280201	0.0206	0.0092	0.014
an283544	0.0045	0.0189	0.0067
an284891	0.0308	0.0356	0.0124
an284893	0.0213	0.0058	0.0185
an274688	0.0086	0	0
an279029	0	0	0
Fig. 7e: Mean touch ensemble overlap
ID	L2	L3	L4
an279608	0.1224	0.0482	0
an280201	0.1271	0.0107	0
an283544	0.0556	0	0
an284891	0.1498	0.1353	0.3889
an284893	0.1673	0	0
an274688	0.2171	0	0
an279029	0.0834	0	0
Fig. 7e: Mean non touch ensemble overlap
ID	L2	L3	L4
an279608	0.0333	0.0256	0
an280201	0.0135	0	0.0235
an283544	0	0.0083	0.1872
an284891	0.065	0.0437	0.0316
an284893	0.1187	0	0.1484
an274688	0.0476	0	0
an279029	0	0	0
Fig. 7f: Frac. T ens. MW
ID	L2	L3	L4
an279608	0.4571	0.2206	NaN
an280201	0.3088	0.2366	0
an283544	0.6	0.2459	NaN
an284891	0.2561	0.2632	0.1667
an284893	0.2857	0.32	NaN
an274688	0.4933	0.25	NaN
an279029	0.439	0.2388	0
Fig. 7f: Frac. T ens. bSW
ID	L2	L3	L4
an279608	0.4286	0.3235	NaN
an280201	0.3676	0.3118	0.3333
an283544	0.2	0.3934	NaN
an284891	0.2683	0.2105	0.4444
an284893	0.1286	0.08	NaN
an274688	0.2933	0.6875	NaN
an279029	0.3659	0.5373	0
Fig. 7f: Frac. T ens. nonT
ID	L2	L3	L4
an279608	0.0286	0.1471	NaN
an280201	0.0294	0.0215	0.0667
an283544	0	0	NaN
an284891	0.2561	0.1754	0.0556
an284893	0.1	0.04	NaN
an274688	0.0933	0	NaN
an279029	0.0976	0.0597	0.2
Fig. 7f: Frac. T ens. uSW
ID	L2	L3	L4
an279608	0.0857	0.3088	NaN
an280201	0.2941	0.4301	0.6
an283544	0.2	0.3607	NaN
an284891	0.2195	0.3509	0.3333
an284893	0.4857	0.56	NaN
an274688	0.12	0.0625	NaN
an279029	0.0976	0.1642	0.8
Fig. 7g: P response, in touch ens
ID	L2	L3	L4
an279608	0.2628	0.214	0
an280201	0.2615	0.1705	0.1286
an283544	0.3435	0.1861	0
an284891	0.2757	0.2475	0.1622
an284893	0.2142	0.1967	0
an274688	0.2828	0.2312	0
an279029	0.3328	0.2436	0
Fig. 7g: P response, out T ens T cell
ID	L2	L3	L4
an279608	0.0712	0.071	0.0842
an280201	0.0948	0.0714	0.0803
an283544	0.1603	0.0893	0.0663
an284891	0.1192	0.0725	0.09
an284893	0.1139	0.074	0.0566
an274688	0.1016	0.1302	0.0973
an279029	0.1305	0.1118	0.0758
Fig. 7h: pairwise correlation
ID	out ens L3	in ens L3	out ens L2	in ens L2
an279608	0.0538	0.1123	0.0694	0.1858
an280201	0.0632	0.1333	0.0666	0.0659
an283544	0.0634	0.1008	0.0829	0.1438
an284891	0.014	0.0605	0.0181	0.0707
an284893	0.0446	0.0724	0.0406	0.0849
an274688	0.0845	0.0809	0.0778	0.0907
an279029	0.0368	0.0336	0.0475	0.0425
Fig. 7i: decoding by layer, cell type (area under ROC curve), all, dprime avg across all 4 primitives
ID	L2 MW	L2 ensT	L3 MW	L3 ensT	L4 MW	L4 ensT
an279608	0.9256	0.8115	0.7851	0.7201	0.6889	NaN
an280201	1.0542	0.8825	0.9528	0.8183	0.7851	0.7646
an283544	0.7547	0.7195	0.7597	0.7551	0.6174	NaN
an284891	1.0717	0.8585	0.7878	0.7344	0.7145	0.612
an284893	0.7536	0.7178	0.75	0.6487	0.6341	NaN
an274688	0.8139	0.8777	0.7734	0.7722	0.6964	NaN
an279029	0.7082	0.6471	0.7046	0.7781	NaN	NaN
Fig. 7i: decoding by layer, cell type (area under ROC curve), W1 vs. W2
ID	L2 bSW	L2 ensT	L3 bSW	L3 ensT	L4 SWb	L4 ensT
an279608	0.7786	0.7101	0.7395	0.6601	0.7073	NaN
an280201	0.7145	0.6624	0.7684	0.669	0.7474	0.6614
an283544	0.7369	0.7632	0.7115	0.724	0.6617	NaN
an284891	0.7316	0.601	0.7771	0.6266	0.7066	0.729
an284893	0.6896	0.7086	0.7107	0.6152	0.5461	NaN
an274688	0.7536	0.668	0.6985	0.7974	0.5411	NaN
an279029	0.824	0.7409	0.8461	0.8461	0.6709	0.5379

## Sheet: Supp. Fig. 1
Supp. Fig. 1a: Percentage of correct trials, all trials
ID	Single-whisker trials	Multi-whisker trials
an279608	0.568	0.792
an280201	0.633	0.82
an283544	0.764	0.898
an284891	0.642	0.895
an284893	0.747	0.812
an274688	0.706	0.813
an279029	0.56	0.722
Supp. Fig. 1e: Percentage of correct trials, matched for normalized force
ID	Single-whisker trials	Multi-whisker trials
an279608	0.73	0.735
an280201	0.839	0.77
an283544	0.79	0.935
an284891	0.802	0.847
an284893	0.828	0.842
an274688	0.846	0.794
an279029	0.677	0.733

## Sheet: Supp. Fig. 6
Supp. Fig. 6d, fraction of unidirectional SW neurons across layers
ID	L2	L3	L4
an279608	0.023	0.075	0.121
an280201	0.032	0.067	0.114
an283544	0.035	0.064	0.07
an284891	0.02	0.04	0.062
an284893	0.024	0.042	0.051
an274688	0.053	0.06	0.074
an279029	0.021	0.043	0.079
Supp. Fig. 6d, fraction of bidirectional SW neurons across layers
ID	L2	L3	L4
an279608	0.015	0.013	0.007
an280201	0.01	0.022	0.023
an283544	0.013	0.012	0.005
an284891	0.011	0.008	0.007
an284893	0.004	0.003	0.003
an274688	0.014	0.022	0.014
an279029	0.009	0.014	0.002
Supp. Fig. 6d, fraction of multi-whisker neurons across layers
ID	L2	L3	L4
an279608	0.01	0.011	0.005
an280201	0.01	0.01	0.003
an283544	0.009	0.004	0.001
an284891	0.008	0.007	0.004
an284893	0.01	0.006	0.002
an274688	0.018	0.011	0.011
an279029	0.008	0.006	0.006
Supp. Fig. 6e Matched SNR: Fraction of neurons in responsive pool
ID	L4	L3	L2
an279608	0.187	0.141	0.071
an280201	0.221	0.134	0.066
an283544	0.269	0.184	0.118
an284891	0.158	0.074	0.058
an284893	0.121	0.095	0.06
an274688	0.229	0.155	0.102
an279029	0.107	0.09	0.053
Supp. Fig. 6f Matched SNR: Response probability
ID	L4	L3	L2
an279608	0.116	0.159	0.181
an280201	0.163	0.212	0.214
an283544	0.092	0.111	0.129
an284891	0.119	0.164	0.199
an284893	0.083	0.132	0.172
an274688	0.131	0.152	0.197
an279029	0.179	0.223	0.23

## Sheet: Supp. Fig. 7
Supp. Fig. 7a: Naive mouse touch per trial
ID	Touches per trial
an014261	7.813
an014347	5.6876
an014348	5.1746
an015144	5.8534
an015741	9.9356
Supp. Fig. 7a: Trained mouse touch per trial
ID	Touches per trial
an279608	10.9521
an280201	15.341
an283544	9.9886
an284891	10.33
an284893	7.495
an274688	10.5587
an279029	9.1096
Supp. Fig. 7e: Naive mouse cell type
	uSW			bSW			MW
ID	L2	L3	L4	L2	L3	L4	L2	L3	L4
an014261	0.058	0.0945	0.0612	0.0167	0.0321	0.0074	0.0145	0.0026	0.0011
an014347	0.0833	0.0488	0.0549	0.0096	0.0038	0.0021	0.0279	0.0038	0.0021
an014348	0.111	0.1307	0.0941	0.0092	0.0106	0.0014	0.0211	0.0167	0.0014
an015144	0.0664	0.0991	0.1125	0.0173	0.0248	0.0186	0.0091	0.0031	0.002
an015741	0.0385	0.0325	0.0338	0.0101	0.0076	0	0.0089	0.0015	0

[truncated: 1 more sheets: Supp. Fig. 8]
